# Supplementary material for: EpiReSIM: A Resampling Method of Epistatic Model without Marginal Effects Using Under-Determined System of Equations
Source: Genes (Basel). 2022 Dec 4;13(12):2286. doi: 10.3390/genes13122286 (PMC9777644; doi:10.3390/genes13122286)
Supplement: Supplementary file 1 [file genes-13-02286-s001.zip]

Archive with 1 entries (1 files):
- genes-2006546-supplementary.pdf
